# Supplementary material for: Activation of Csm6 ribonuclease by cyclic nucleotide binding: in an emergency, twist to open
Source: Nucleic Acids Res. 2023 Sep 25;51(19):10590–605. doi: 10.1093/nar/gkad739 (PMC10702470; doi:10.1093/nar/gkad739)
Supplement: gkad739_Supplemental_Files [file gkad739_Supplemental_Files.zip]

Archive with 7 entries (7 files):
- Supplementary Information.docx
- Supplementary Movie 1 legend.docx
- Supplementary Movie 1.mp4
- Supplementary Table 4 210525_KAq172.3_DEER_comparative_DEER_analyzer_report.pdf
- Supplementary Table 4 210526_KAq172.6_DEER_comparative_DEER_analyzer_report.pdf
- Supplementary Table 4 210703BEBQ50.2_DEER_comparative_DEER_analyzer_report.pdf
- Supplementary Table 4 210705_BEBQ50.14_DEER_comparative_DEER_analyzer_report.pdf
